# Supplementary material for: Whole-Genome Sequencing Reveals Recent Transmission of Multidrug-Resistant Mycobacterium tuberculosis CAS1-Kili Strains in Lusaka, Zambia
Source: Antibiotics (Basel). 2021 Dec 28;11(1):29. doi: 10.3390/antibiotics11010029 (PMC8773284; doi:10.3390/antibiotics11010029)
Supplement: Supplementary file 1 [file antibiotics-11-00029-s001.zip]

Archive with 1 entries (1 files):
- antibiotics-1495008-supplementary.pdf
